# Supplementary material for: Light Therapy for Older People with Depressive Symptoms: Systematic Review and Meta-Analysis
Source: J Clin Med. 2024 Nov 20;13(22):6982. doi: 10.3390/jcm13226982 (PMC11594984; doi:10.3390/jcm13226982)
Supplement: Supplementary file 1 [file jcm-13-06982-s001.zip]

Archive with 2 entries (2 files):
- PRISMA.pdf
- supplementary.pdf
